# Supplementary material for: Enhancing the Functional and Emulsifying Properties of Potato Protein via Enzymatic Hydrolysis with Papain and Bromelain for Gluten-Free Cake Emulsifiers
Source: Foods. 2025 Mar 13;14(6):978. doi: 10.3390/foods14060978 (PMC11941777; doi:10.3390/foods14060978)
Supplement: Supplementary file 1 [file foods-14-00978-s001.zip]

Archive with 1 entries (1 files):
- foods-3512833-supplementary.pdf
